# Supplementary material for: Quantification of Species-Preferential Micropylar Chemoattraction in Arabidopsis by Fluorescein Diacetate Staining of Pollen Tubes
Source: Int J Mol Sci. 2022 Feb 28;23(5):2722. doi: 10.3390/ijms23052722 (PMC8910611; doi:10.3390/ijms23052722)
Supplement: Supplementary file 1 [file ijms-23-02722-s001.zip]

Archive with 1 entries (1 files):
- ijms-1583415-supplementary.pdf
